# Supplementary material for: Muscle Damage in Dystrophic mdx Mice Is Influenced by the Activity of Ca2+-Activated KCa3.1 Channels
Source: Life (Basel). 2022 Apr 5;12(4):538. doi: 10.3390/life12040538 (PMC9025295; doi:10.3390/life12040538)
Supplement: Supplementary file 1 [file life-12-00538-s001.zip]

Archive with 1 entries (1 files):
- life-1638842-supplementary.pdf
